# Supplementary material for: Genome-wide quantification of homeolog expression ratio revealed nonstochastic gene regulation in synthetic allopolyploid Arabidopsis
Source: Nucleic Acids Res. 2014 Jan 13;42(6):e46. doi: 10.1093/nar/gkt1376 (PMC3973336; doi:10.1093/nar/gkt1376)
Supplement: Supplementary Data [file supp_gkt1376_nar-01585-met-k-2013-File008.xlsx]

## Sheet: Sheet1
Supplementary Table 2 (A). Simulated RNA-seq results (Raw count)
Random sequence error (%)	Max number of allowance mismatches	Category			Unused	H-origin			L-origin			H- and L- origin (classified reads)
		H-origin	L-origin	Uncertain		single reads	correct genomic origin	correct genomic and gene origin	single reads	correct genomic origin	correct genomic and gene origin	single reads	correct genomic origin	correct genomic and gene origin
0	5	3523216	3717320	602345	2157119	7046432	7045616	7045565	7434640	7433796	6644344	14481072	14479412	13689909
0	6	3523230	3717323	602348	2157099	7046460	7045640	7045589	7434646	7433798	6644346	14481106	14479438	13689935
0	7	3523247	3717325	602348	2157080	7046494	7045674	7045623	7434650	7433798	6644346	14481144	14479472	13689969
0	8	3523258	3717325	602348	2157069	7046516	7045696	7045645	7434650	7433798	6644346	14481166	14479494	13689991
0	9	3523260	3717325	602350	2157065	7046520	7045700	7045649	7434650	7433798	6644346	14481170	14479498	13689995
0	10	3523260	3717325	602353	2157062	7046520	7045700	7045649	7434650	7433798	6644346	14481170	14479498	13689995
0.05	5	3520594	3710423	602708	2166275	7041188	7038444	7038393	7420846	7418342	6634231	14462034	14456786	13672624
0.05	6	3520626	3710434	602715	2166225	7041252	7038500	7038449	7420868	7418364	6634253	14462120	14456864	13672702
0.05	7	3520641	3710440	602720	2166199	7041282	7038526	7038475	7420880	7418366	6634255	14462162	14456892	13672730
0.05	8	3520650	3710441	602720	2166189	7041300	7038542	7038491	7420882	7418366	6634255	14462182	14456908	13672746
0.05	9	3520653	3710444	602721	2166182	7041306	7038548	7038497	7420888	7418368	6634255	14462194	14456916	13672752
0.05	10	3520653	3710444	602724	2166179	7041306	7038548	7038497	7420888	7418368	6634255	14462194	14456916	13672752
0.1	5	3514737	3704324	606342	2174597	7029474	7024894	7024829	7408648	7404582	6623576	14438122	14429476	13648405
0.1	6	3514774	3704351	606351	2174524	7029548	7024954	7024889	7408702	7404628	6623622	14438250	14429582	13648511
0.1	7	3514790	3704365	606358	2174487	7029580	7024978	7024913	7408730	7404648	6623640	14438310	14429626	13648553
0.1	8	3514808	3704368	606362	2174462	7029616	7025014	7024949	7408736	7404654	6623646	14438352	14429668	13648595
0.1	9	3514813	3704370	606363	2174454	7029626	7025024	7024959	7408740	7404658	6623646	14438366	14429682	13648605
0.1	10	3514813	3704370	606365	2174452	7029626	7025024	7024959	7408740	7404658	6623646	14438366	14429682	13648605
0.5	5	3462709	3652144	618636	2266511	6925418	6904160	6904025	7304288	7286154	6534818	14229706	14190314	13438843
0.5	6	3464128	3653720	619012	2263140	6928256	6906932	6906797	7307440	7289232	6537649	14235696	14196164	13444446
0.5	7	3464411	3653980	619095	2262514	6928822	6907466	6907331	7307960	7289718	6538097	14236782	14197184	13445428
0.5	8	3464477	3654053	619121	2262349	6928954	6907580	6907445	7308106	7289848	6538213	14237060	14197428	13445658
0.5	9	3464503	3654064	619130	2262303	6929006	6907628	6907493	7308128	7289866	6538231	14237134	14197494	13445724
0.5	10	3464503	3654064	619145	2262288	6929006	6907628	6907493	7308128	7289866	6538231	14237134	14197494	13445724
Supplementary Table 2 (B). Simulated RNA-seq results (Ratio of error rate)
Random sequence error (%)	Max number of allowance mismatches	Category (%)			Unused (%)	H-origin (%)		L-origin (%)		H- and L- origin (classified reads) (%)
		H-origin	L-origin	Uncertain		correct genomic origin	correct genomic and gene origin	correct genome origin	correct genome and gene origin	correct genomic origin	correct genomic and gene origin
0	5	35.2322	37.1732	6.02345	21.5712	99.9884	99.9877	99.9886	89.3701	99.9885	94.5474
0	6	35.2323	37.1732	6.02348	21.571	99.9884	99.9876	99.9886	89.37	99.9885	94.5474
0	7	35.2325	37.1733	6.02348	21.5708	99.9884	99.9876	99.9885	89.37	99.9885	94.5474
0	8	35.2326	37.1733	6.02348	21.5707	99.9884	99.9876	99.9885	89.37	99.9885	94.5474
0	9	35.2326	37.1733	6.0235	21.5707	99.9884	99.9876	99.9885	89.37	99.9885	94.5474
0	10	35.2326	37.1733	6.02353	21.5706	99.9884	99.9876	99.9885	89.37	99.9885	94.5474
0.05	5	35.2059	37.1042	6.02708	21.6627	99.961	99.9603	99.9663	89.3999	99.9637	94.5758
0.05	6	35.2063	37.1043	6.02715	21.6623	99.9609	99.9602	99.9663	89.4	99.9637	94.5758
0.05	7	35.2064	37.1044	6.0272	21.662	99.9609	99.9601	99.9661	89.3998	99.9636	94.5759
0.05	8	35.2065	37.1044	6.0272	21.6619	99.9608	99.9601	99.9661	89.3998	99.9635	94.5759
0.05	9	35.2065	37.1044	6.02721	21.6618	99.9608	99.9601	99.966	89.3997	99.9635	94.5759
0.05	10	35.2065	37.1044	6.02724	21.6618	99.9608	99.9601	99.966	89.3997	99.9635	94.5759
0.1	5	35.1474	37.0432	6.06342	21.746	99.9348	99.9339	99.9451	89.4033	99.9401	94.587
0.1	6	35.1477	37.0435	6.06351	21.7452	99.9346	99.9337	99.945	89.4033	99.94	94.587
0.1	7	35.1479	37.0436	6.06358	21.7449	99.9345	99.9336	99.9449	89.4032	99.9399	94.587
0.1	8	35.1481	37.0437	6.06362	21.7446	99.9345	99.9336	99.9449	89.4032	99.9399	94.587
0.1	9	35.1481	37.0437	6.06363	21.7445	99.9345	99.9336	99.9449	89.4031	99.9399	94.587
0.1	10	35.1481	37.0437	6.06365	21.7445	99.9345	99.9336	99.9449	89.4031	99.9399	94.587
0.5	5	34.6271	36.5214	6.18636	22.6651	99.693	99.6911	99.7517	89.4655	99.7232	94.7043
0.5	6	34.6413	36.5372	6.19012	22.6314	99.6922	99.6903	99.7508	89.4657	99.7223	94.7048
0.5	7	34.6441	36.5398	6.19095	22.6251	99.6918	99.6898	99.7504	89.4654	99.7219	94.7049
0.5	8	34.6448	36.5405	6.19121	22.6235	99.6915	99.6896	99.7502	89.4652	99.7216	94.7049
0.5	9	34.645	36.5406	6.1913	22.623	99.6915	99.6895	99.7501	89.4652	99.7216	94.7049
0.5	10	34.645	36.5406	6.19145	22.6229	99.6915	99.6895	99.7501	89.4652	99.7216	94.7049
