# Supplementary material for: Genome-wide quantification of homeolog expression ratio revealed nonstochastic gene regulation in synthetic allopolyploid Arabidopsis
Source: Nucleic Acids Res. 2014 Jan 13;42(6):e46. doi: 10.1093/nar/gkt1376 (PMC3973336; doi:10.1093/nar/gkt1376)
Supplement: Supplementary Data [file supp_gkt1376_nar-01585-met-k-2013-File010.xlsx]

## Sheet: merged
Supplementary Table 4. Primer and SNP list of PyroMark analysis.
Scaffold (halleri)	TAIR ID	Gene description	Primer		sequencing primer	Sequence Primer 1				Sequence Primer 2
scaffold405.g1118	AT2G42530	COR15B	Forward primer	*TACGAACTCAGCCGCCTTGT	SNP position	418	423			345	349
			Reverse primer	ACCTCAACGAAGCCACAAAGAA	H-homeolog	A	G			G	A
			Sequence Primer 1	CTAAGAAAGCTTTGGATTAT	L-homeolog	G	T			C	G
			Sequence Primer 2	GGATGGTGAGAAAACAAA
scaffold11742.g23675	AT5G15970	COR6.6	Forward primer	ACAAGAATGCCTTCCAAGC	SNP position	136	139			113
			Reverse primer	*CTCGAATCGCTACTTGTTCATG	H-homeolog	T	C			G
			Sequence Primer 1	TGAGGAGAAGAGCAATGT	L-homeolog	G	G			A
			Sequence Primer 2	CAGACCGCTGGCAAA
scaffold7132.g16109	AT5G47220	ERF2	Forward primer	TGCTAGGAGGAGGAGAGAACG	SNP position	333	342	347	353	279
			Reverse primer	*TCGCAACCGCCACCTTTT	H-homeolog	T	G	C	A	T
			Sequence Primer 1	TCCGGCGGTTAAAGT	L-homeolog	C	C	A	C	C
			Sequence Primer 2	AAAGACGCCTTCCAT
scaffold15214.g28524	AT1G08920	ERD6 like1	Forward primer	ATACATGTGAAAATCGGAGTGAGC	SNP position	1080				1050
			Reverse primer	*CCAAAAGCTATTCTGGGTCTGAT	H-homeolog	G				A
			Sequence Primer 1	AGCAGAAGGAAAAACTAAG	L-homeolog	A				C
			Sequence Primer 2	CACATTCCACCGGTA
scaffold3735.g8945	AT1G16850	response to salt stress	Forward primer	CCCTGGGCAAGTTTTTAACCT	SNP position	444				103
			Reverse primer	*CGGCTGATTCGTCACTCTC	H-homeolog	T				A
			Sequence Primer 1	TGATACGGCGGAAAC	L-homeolog	C				C
			Sequence Primer 2	AGTTTTTAACCTACTATGCA
The primers for gene fragment amplification and the targeteed SNP positions used for PyroMark analysis. The primers with * are 5'-Biotinylated. SNP position indicates the position in halleri scaffold.Two sequencing primers were designed per one gene amplification fragment as indicated in Material and Method.
