# Supplementary material for: Genome-wide quantification of homeolog expression ratio revealed nonstochastic gene regulation in synthetic allopolyploid Arabidopsis
Source: Nucleic Acids Res. 2014 Jan 13;42(6):e46. doi: 10.1093/nar/gkt1376 (PMC3973336; doi:10.1093/nar/gkt1376)
Supplement: Supplementary Data [file supp_gkt1376_nar-01585-met-k-2013-File011.xlsx]

## Sheet: Sheet1
Supplementary Table 5. List of homeologs whose expression ratio is significantly changed and their gene name of A. thaliana, closely related species
	Gene ID (H-homeolog)	Locus (TAIR)	Symbols		Gene ID (H-homeolog)	Locus (TAIR)	Symbols		Gene ID (H-homeolog)	Locus (TAIR)	Symbols
1	C1679246.g37500	NA	NA	41	scaffold11769.g23717	AT2G23610	ATMES3,MES3	81	scaffold15192.g28501	AT3G60180	-
2	C1706132.g37866	NA	NA	42	scaffold11769.g23719	AT2G23620	ATMES1,MES1	82	scaffold15197.g28507	AT5G25450	-
3	C1719918.g38077	AT1G75040	PR-5,PR5	43	scaffold11829.g23821	NA	NA	83	scaffold15229.g28552	AT3G43190	ATSUS4,SUS4
4	C1722420.g38124	NA	NA	44	scaffold1184.g3039	AT3G14280	-	84	scaffold15656.g29159	NA	NA
5	C1729562.g38264	NA	NA	45	scaffold11859.g23867	AT5G08000	E13L3,PDCB2	85	scaffold15663.g29174	AT5G51440	-
6	C1737040.g38417	NA	NA	46	scaffold11859.g23868	AT5G07990	CYP75B1,D501,TT7	86	scaffold15694.g29209	NA	NA
7	C1742978.g38538	AT3G49400	-	47	scaffold11938.g23975	AT5G61380	APRR1,AtTOC1,PRR1,TOC1	87	scaffold15729.g29275	NA	NA
8	C1748726.g38696	NA	NA	48	scaffold12111.g24189	AT1G61930	-	88	scaffold15757.g29311	NA	NA
9	C1749018.g38701	NA	NA	49	scaffold1214.g3081	NA	NA	89	scaffold15786.g29365	NA	NA
10	C1760580.g38961	NA	NA	50	scaffold12227.g24312	NA	NA	90	scaffold1588.g3986	NA	NA
11	C1761626.g38994	NA	NA	51	scaffold12250.g24354	NA	NA	91	scaffold15950.g29611	NA	NA
12	C1770794.g39211	NA	NA	52	scaffold12631.g24936	AT2G32030	-	92	scaffold16128.g29895	AT4G04840	ATMSRB6,MSRB6
13	C1779504.g39436	NA	NA	53	scaffold12663.g24993	NA	NA	93	scaffold1631.g4077	AT3G22370	AOX1A,ATAOX1A,AtHSR3,HSR3
14	C1782496.g39509	NA	NA	54	scaffold12699.g25020	NA	NA	94	scaffold16435.g30385	AT2G43520	ATTI2,TI2
15	C1788074.g39641	NA	NA	55	scaffold12889.g25234	NA	NA	95	scaffold16498.g30462	AT4G30650	-
16	C1798762.g39889	AT3G08040	ATFRD3,FRD3,MAN1	56	scaffold12947.g25358	AT1G04560	-	96	scaffold1657.g4145	AT5G12420	-
17	C1804281.g40017	AT2G05440	ATGRP9,GRP9	57	scaffold1302.g3265	AT3G45140	ATLOX2,LOX2	97	scaffold1659.g4156	AT2G15080	AtRLP19,RLP19
18	C1805963.g40055	NA	NA	58	scaffold13032.g25456	NA	NA	98	scaffold16626.g30672	AT2G02130	LCR68,PDF2.3
19	C1811713.g40171	NA	NA	59	scaffold1304.g3270	AT1G64065	-	99	scaffold169.g449	AT3G03640	BGLU25,GLUC
20	scaffold10078.g21222	AT1G30740	-	60	scaffold13293.g25813	AT4G12480	EARLI1,pEARLI 1	100	scaffold16907.g31113	AT4G14690	ELIP2
21	scaffold10129.g21317	NA	NA	61	scaffold13325.g25862	AT2G15890	MEE14	101	scaffold16917.g31128	AT1G73490	-
22	scaffold10209.g21461	NA	NA	62	scaffold13329.g25883	AT1G02205	CER1	102	scaffold17041.g31337	AT4G15140	-
23	scaffold10227.g21488	AT4G37310	CYP81H1	63	scaffold13431.g25989	NA	NA	103	scaffold17122.g31446	AT1G22360	AtUGT85A2,UGT85A2
24	scaffold10267.g21534	AT1G30760	-	64	scaffold13516.g26116	AT1G63010	-	104	scaffold17137.g31482	AT1G52890	ANAC019,NAC019
25	scaffold10268.g21537	AT3G49270	-	65	scaffold13671.g26334	AT1G17170	ATGSTU24,GST,GSTU24	105	scaffold17198.g31594	AT4G30460	-
26	scaffold10306.g21589	AT5G43770	-	66	scaffold13811.g26565	AT3G19595	-	106	scaffold17244.g31670	AT1G13110	CYP71B7
27	scaffold10370.g21668	AT1G21520	-	67	scaffold13941.g26739	AT1G76430	PHT1;9	107	scaffold17306.g31765	NA	NA
28	scaffold1041.g2640	AT1G12570	-	68	scaffold14171.g27029	NA	NA	108	scaffold17491.g32018	NA	NA
29	scaffold10446.g21785	AT1G02830	-	69	scaffold14234.g27116	NA	NA	109	scaffold17562.g32164	NA	NA
30	scaffold10814.g22307	AT5G03350	-	70	scaffold14513.g27506	AT4G25200	ATHSP23.6-MITO,HSP23.6-MITO	110	scaffold17569.g32176	AT1G71740	-
31	scaffold10835.g22331	AT5G17160	-	71	scaffold14520.g27532	AT1G29450	-	111	scaffold17629.g32305	AT3G46490	-
32	scaffold11361.g23059	AT2G05380	GRP3S	72	scaffold14540.g27574	NA	NA	112	scaffold17787.g32598	AT5G02580	-
33	scaffold11373.g23069	AT1G75250	ATRL6,RL6,RSM3	73	scaffold14615.g27680	NA	NA	113	scaffold17834.g32667	AT5G19470	atnudt24,NUDT24
34	scaffold11473.g23231	AT2G47770	ATTSPO,TSPO	74	scaffold14663.g27756	AT3G56060	-	114	scaffold17842.g32676	AT5G62210	-
35	scaffold11512.g23306	AT3G62610	ATMYB11,MYB11,PFG2	75	scaffold14665.g27766	AT4G02280	ATSUS3,SUS3	115	scaffold1802.g4421	AT5G53990	-
36	scaffold11686.g23567	AT4G15160	-	76	scaffold14705.g27817	NA	NA	116	scaffold18155.g33258	NA	NA
37	scaffold11731.g23649	AT1G19200	-	77	scaffold1472.g3678	NA	NA	117	scaffold18215.g33362	AT4G21830	ATMSRB7,MSRB7
38	scaffold11769.g23714	AT2G23580	ABE4,ATMES4,MES4	78	scaffold14759.g27893	AT5G47435	-	118	scaffold18246.g33416	AT1G52770	-
39	scaffold11769.g23715	AT2G23600	ACL,ATME8,ATMES2,ME8,MES2	79	scaffold14860.g28038	AT2G22860	ATPSK2,PSK2	119	scaffold18278.g33462	AT2G44230	-
40	scaffold11769.g23716	NA	NA	80	scaffold14918.g28110	NA	NA	120	scaffold18356.g33637	AT4G29050	-
	Gene ID (H-homeolog)	Locus (TAIR)	Symbols		Gene ID (H-homeolog)	Locus (TAIR)	Symbols		Gene ID (H-homeolog)	Locus (TAIR)	Symbols
121	scaffold18357.g33640	AT1G75300	-	161	scaffold4608.g10879	AT5G15600	SP1L4	201	scaffold7721.g17273	NA	NA
122	scaffold1988.g4885	NA	NA	162	scaffold4613.g10897	AT4G11980	ATNUDT14,ATNUDX14,NUDX14	202	scaffold8006.g17712	AT1G25422	-
123	scaffold2055.g5008	AT1G62570	FMO GS-OX4	163	scaffold477.g1280	NA	NA	203	scaffold83.g246	NA	NA
124	scaffold2098.g5091	AT1G35730	APUM9,PUM9	164	scaffold4773.g11300	NA	NA	204	scaffold8327.g18381	AT1G67980	CCOAMT
125	scaffold2171.g5247	AT4G22880	ANS,LDOX,TDS4,TT18	165	scaffold4837.g11455	AT2G14580	ATPRB1,PRB1	205	scaffold8361.g18477	AT2G05520	ATGRP-3,ATGRP3,GRP-3,GRP3
126	scaffold2220.g5341	AT1G66760	-	166	scaffold4882.g11518	AT3G21890	-	206	scaffold8418.g18576	AT5G06570	-
127	scaffold2220.g5344	NA	NA	167	scaffold4945.g11634	AT2G45220	-	207	scaffold8477.g18663	AT4G21850	ATMSRB9,MSRB9
128	scaffold2343.g5611	AT4G33540	-	168	scaffold4966.g11685	AT3G47350	ATHSD2,HSD2	208	scaffold850.g2224	NA	NA
129	scaffold2498.g5985	AT3G26520	GAMMA-TIP2,SITIP,TIP1;2,TIP2	169	scaffold4966.g11688	AT3G47380	-	209	scaffold8504.g18676	AT4G18540	-
130	scaffold2621.g6267	NA	NA	170	scaffold4994.g11754	AT1G01580	ATFRO2,FRD1,FRO2	210	scaffold8635.g18875	AT2G27420	-
131	scaffold2652.g6355	AT5G07010	ATST2A,ST2A	171	scaffold5149.g12035	AT5G38200	-	211	scaffold8665.g18928	AT1G21010	-
132	scaffold2652.g6370	AT5G06900	CYP93D1	172	scaffold5437.g12674	AT5G10300	AtHNL,ATMES5,HNL,MES5	212	scaffold8718.g19018	NA	NA
133	scaffold2690.g6419	AT1G72140	-	173	scaffold5480.g12766	AT3G23150	ETR2	213	scaffold8737.g19070	AT1G26730	-
134	scaffold2691.g6437	AT5G52280	-	174	scaffold5497.g12796	AT2G36800	DOGT1,UGT73C5	214	scaffold8779.g19155	AT5G62030	-
135	scaffold2691.g6439	AT5G52300	LTI65,RD29B	175	scaffold5556.g12927	NA	NA	215	scaffold8876.g19288	NA	NA
136	scaffold2697.g6479	NA	NA	176	scaffold5584.g12973	NA	NA	216	scaffold888.g2300	AT1G19670	ATCLH1,ATHCOR1,CLH1,CORI1
137	scaffold2774.g6695	AT1G06350	-	177	scaffold5608.g13019	AT4G01895	-	217	scaffold8928.g19425	NA	NA
138	scaffold3137.g7554	NA	NA	178	scaffold5643.g13095	NA	NA	218	scaffold8999.g19558	AT3G02380	ATCOL2,COL2
139	scaffold3190.g7699	NA	NA	179	scaffold568.g1504	AT5G53870	AtENODL1,ENODL1	219	scaffold9241.g20017	AT2G33690	-
140	scaffold3222.g7795	AT1G06090	-	180	scaffold570.g1519	AT1G67810	SUFE2	220	scaffold954.g2440	AT1G18870	ATICS2,ICS2
141	scaffold3241.g7850	AT5G47590	-	181	scaffold5717.g13300	AT4G15480	UGT84A1	221	scaffold9545.g20516	AT2G29490	ATGSTU1,GST19,GSTU1
142	scaffold326.g841	AT3G03450	RGL2	182	scaffold5775.g13461	AT2G34810	-	222	scaffold9722.g20766	AT4G26950	-
143	scaffold326.g858	AT3G03320	-	183	scaffold5789.g13497	AT1G20510	OPCL1	223	scaffold9756.g20798	AT5G57220	CYP81F2
144	scaffold3453.g8344	AT3G23000	ATSR2,ATSRPK1,CIPK7,PKS7,SnRK3.10	184	scaffold588.g1559	AT3G50980	XERO1	224	scaffold9788.g20825	NA	NA
145	scaffold348.g937	AT4G23690	DIR6	185	scaffold5881.g13672	AT4G13880	AtRLP48,RLP48	225	scaffold9900.g20939	AT4G01950	ATGPAT3,GPAT3
146	scaffold3567.g8542	NA	NA	186	scaffold593.g1611	AT3G21420	LBO1	226	scaffold9902.g20960	AT3G04530	ATPPCK2,PEPCK2,PPCK2
147	scaffold3679.g8842	AT2G29470	ATGSTU3,GST21,GSTU3	187	scaffold5997.g13934	AT4G23600	CORI3,JR2
148	scaffold3892.g9269	NA	NA	188	scaffold6129.g14180	AT5G66710	-
149	scaffold3936.g9394	NA	NA	189	scaffold639.g1741	AT1G30700	-
150	scaffold3985.g9459	AT5G05280	-	190	scaffold6629.g15118	AT1G20870	-
151	scaffold3992.g9504	AT2G45580	CYP76C3	191	scaffold6656.g15192	AT4G16000	-
152	scaffold405.g1119	AT2G42540	COR15,COR15A	192	scaffold6708.g15276	NA	NA
153	scaffold4091.g9725	NA	NA	193	scaffold6726.g15308	NA	NA
154	scaffold4151.g9878	AT2G05540	-	194	scaffold6951.g15745	AT2G15830	-
155	scaffold4191.g9978	AT3G08860	PYD4	195	scaffold6985.g15814	NA	NA
156	scaffold4321.g10273	NA	NA	196	scaffold7032.g15932	AT5G40010	AATP1,ASD
157	scaffold4411.g10467	AT5G39240	-	197	scaffold7436.g16757	AT2G32150	-
158	scaffold4501.g10676	AT4G14580	CIPK4,SnRK3.3	198	scaffold7444.g16774	NA	NA
159	scaffold4530.g10737	AT5G51570	-	199	scaffold7570.g17001	NA	NA
160	scaffold4608.g10871	AT5G15720	GLIP7	200	scaffold7706.g17248	AT3G14395	-
