# Supplementary material for: Genome-wide quantification of homeolog expression ratio revealed nonstochastic gene regulation in synthetic allopolyploid Arabidopsis
Source: Nucleic Acids Res. 2014 Jan 13;42(6):e46. doi: 10.1093/nar/gkt1376 (PMC3973336; doi:10.1093/nar/gkt1376)
Supplement: Supplementary Data [file supp_gkt1376_nar-01585-met-k-2013-File012.xlsx]

## Sheet: Sheet1
Supplementary Table 6. GO terms statistically significant (p < 0.01 after Bonferroni correction)
NO	GOID	TERM	CORRECTED PVALUE	UNCORRECTED PVALUE	NUM LIST ANNOTATIONS	TOTAL NUM ANNOTATIONS
1	GO:0044710	single-organism metabolic process	1.59577e-08	2.77526e-11	68	4304
2	GO:0019748	secondary metabolic process	7.40466e-07	1.28777e-09	24	750
3	GO:1901700	response to oxygen-containing compound	2.68478e-06	4.66919e-09	42	2209
4	GO:0044550	secondary metabolite biosynthetic process	2.04623e-05	3.55866e-08	17	448
5	GO:0009753	response to jasmonic acid stimulus	0.000110019	1.91337e-07	16	445
6	GO:0042221	response to chemical stimulus	0.000652181	1.13423e-06	49	3396
7	GO:0042181	ketone biosynthetic process	0.000667958	1.16167e-06	11	231
8	GO:0010033	response to organic substance	0.000688338	1.19711e-06	40	2495
9	GO:0009699	phenylpropanoid biosynthetic process	0.000910596	1.58365e-06	12	289
10	GO:0009620	response to fungus	0.000943331	1.64058e-06	15	461
11	GO:0055114	oxidation-reduction process	0.0011068	1.92487e-06	27	1355
12	GO:0009813	flavonoid biosynthetic process	0.00111981	1.9475e-06	10	196
13	GO:0009698	phenylpropanoid metabolic process	0.00150973	2.62562e-06	13	359
14	GO:0044711	single-organism biosynthetic process	0.00172834	3.00581e-06	30	1648
15	GO:0006950	response to stress	0.00201232	3.4997e-06	49	3529
16	GO:0009695	jasmonic acid biosynthetic process	0.00205702	3.57742e-06	8	123
17	GO:0044281	small molecule metabolic process	0.00253511	4.40888e-06	42	2829
18	GO:0009812	flavonoid metabolic process	0.00340079	5.91442e-06	10	222
19	GO:0032787	monocarboxylic acid metabolic process	0.00502612	8.74108e-06	23	1130
20	GO:0042180	cellular ketone metabolic process	0.00694877	1.20848e-05	11	295
21	GO:0044283	small molecule biosynthetic process	0.00757771	1.31786e-05	27	1504
22	GO:0009694	jasmonic acid metabolic process	0.00767135	1.33415e-05	8	147
23	GO:0050896	response to stimulus	0.009661	1.68017e-05	68	5920

## Sheet: Sheet8
NO	ANNOTATED GENES
1	AT3G03450	AT1G02205	AT3G60180	AT3G45140	AT4G22880	AT5G10300	AT1G12570	AT2G32030	AT4G15480	AT2G29470	AT4G23600	AT3G47380	AT1G66760	AT1G62570	AT5G15720
	AT1G13110	AT2G23580	AT2G23620	AT4G21850	AT3G23150	AT3G04530	AT3G26520	AT3G21420	AT2G05520	AT1G17170	AT1G01580	AT4G37310	AT5G07010	AT2G23600	AT3G22370
	AT1G06350	AT3G56060	AT1G18870	AT3G23000	AT1G30700	AT2G02130	AT3G43190	AT1G19200	AT2G05380	AT5G47435	AT4G04840	AT4G01950	AT5G06900	AT5G62210	AT5G25450
	AT1G67980	AT1G30740	AT4G02280	AT4G12480	AT1G19670	AT4G14690	AT2G34810	AT2G29490	AT3G46490	AT4G23690	AT5G02580	AT1G06090	AT5G38200	AT3G62610	AT1G20510
	AT5G57220	AT1G75040	AT2G45580	AT2G36800	AT4G21830	AT2G23610	AT1G30760	AT5G07990
2	AT4G14690	AT3G23000	AT1G13110	AT4G23690	AT3G46490	AT2G29490	AT1G30700	AT3G62610	AT3G45140	AT4G22880	AT1G20510	AT2G05380	AT5G57220	AT1G75040	AT2G05520
	AT1G17170	AT4G15480	AT5G62210	AT2G23610	AT2G29470	AT4G23600	AT1G67980	AT5G07990	AT1G62570
3	AT3G03450	AT4G25200	AT3G08040	AT3G23000	AT3G43190	AT1G20870	AT1G02205	AT3G45140	AT4G22880	AT5G51440	AT5G10300	AT3G50980	AT2G14580	AT2G32030	AT2G42540
	AT4G15480	AT5G62210	AT4G23600	AT3G47380	AT1G66760	AT4G02280	AT3G21890	AT4G12480	AT1G19670	AT1G13110	AT4G14690	AT2G34810	AT5G40010	AT5G12420	AT1G52890
	AT1G20510	AT5G57220	AT3G26520	AT1G75040	AT2G05520	AT4G21830	AT2G47770	AT2G23610	AT5G52300	AT5G07010	AT2G15080	AT5G07990
4	AT4G14690	AT3G23000	AT1G13110	AT4G23690	AT3G62610	AT4G22880	AT2G05380	AT5G57220	AT1G75040	AT2G05520	AT4G15480	AT2G23610	AT5G62210	AT4G23600	AT1G67980
	AT5G07990	AT1G62570
5	AT3G03450	AT1G19670	AT2G34810	AT3G45140	AT1G52890	AT4G22880	AT1G20510	AT5G10300	AT1G75040	AT2G14580	AT2G42540	AT2G15080	AT3G47380	AT4G23600	AT5G07010
	AT1G66760
6	AT3G03450	AT4G25200	AT3G08040	AT3G23000	AT1G30700	AT3G43190	AT1G20870	AT1G02205	AT3G45140	AT4G22880	AT5G51440	AT5G10300	AT3G50980	AT2G14580	AT2G42540
	AT2G32030	AT4G15480	AT5G62210	AT2G29470	AT4G23600	AT3G47380	AT1G66760	AT4G02280	AT3G21890	AT4G12480	AT1G19670	AT4G14690	AT1G13110	AT2G29490	AT2G34810
	AT5G40010	AT1G29450	AT5G12420	AT1G52890	AT1G20510	AT3G23150	AT5G57220	AT3G26520	AT1G75040	AT2G05520	AT4G21830	AT1G17170	AT2G23610	AT2G47770	AT5G52300
	AT5G07010	AT2G15080	AT4G33540	AT5G07990
7	AT1G18870	AT4G14690	AT3G23000	AT1G75040	AT1G13110	AT4G15480	AT5G62210	AT2G23610	AT3G62610	AT4G22880	AT5G07990
8	AT3G03450	AT3G08040	AT3G23000	AT1G30700	AT3G43190	AT3G45140	AT4G22880	AT5G10300	AT2G14580	AT2G42540	AT2G32030	AT4G15480	AT5G62210	AT2G29470	AT4G23600
	AT3G47380	AT1G66760	AT4G02280	AT3G21890	AT4G12480	AT1G19670	AT4G14690	AT2G29490	AT2G34810	AT5G40010	AT1G29450	AT1G52890	AT1G20510	AT3G23150	AT5G57220
	AT3G26520	AT1G75040	AT2G05520	AT1G17170	AT2G23610	AT2G47770	AT5G52300	AT5G07010	AT2G15080	AT5G07990
9	AT4G14690	AT3G23000	AT1G75040	AT1G13110	AT4G23690	AT4G15480	AT5G62210	AT2G23610	AT1G67980	AT3G62610	AT5G07990	AT4G22880
10	AT4G30650	AT5G57220	AT4G12480	AT5G10300	AT1G19670	AT1G75040	AT2G34810	AT2G32030	AT2G15890	AT2G23620	AT3G47380	AT1G02205	AT1G66760	AT3G45140	AT1G20510
11	AT1G13110	AT3G46490	AT2G34810	AT1G30700	AT5G02580	AT4G21850	AT1G06090	AT3G45140	AT4G22880	AT4G04840	AT5G06900	AT3G21420	AT1G12570	AT2G45580	AT4G21830
	AT1G01580	AT1G17170	AT4G37310	AT5G25450	AT1G30760	AT2G29470	AT1G06350	AT3G22370	AT3G56060	AT5G07990	AT1G30740	AT1G62570
12	AT4G14690	AT3G23000	AT1G75040	AT1G13110	AT4G15480	AT5G62210	AT2G23610	AT3G62610	AT4G22880	AT5G07990
13	AT4G14690	AT3G23000	AT1G75040	AT1G13110	AT4G23690	AT4G15480	AT5G62210	AT2G23610	AT1G67980	AT3G62610	AT5G07990	AT4G22880	AT1G20510
14	AT4G12480	AT3G03450	AT1G18870	AT4G14690	AT3G23000	AT1G13110	AT4G23690	AT2G34810	AT2G02130	AT1G02205	AT3G62610	AT3G45140	AT4G22880	AT1G20510	AT2G05380
	AT5G57220	AT5G10300	AT3G26520	AT1G75040	AT2G05520	AT4G15480	AT5G62210	AT2G23610	AT5G07010	AT4G23600	AT3G47380	AT1G66760	AT1G67980	AT5G07990	AT1G62570
15	AT3G03450	AT4G25200	AT3G08040	AT3G23000	AT2G02130	AT3G43190	AT1G20870	AT1G02205	AT3G45140	AT4G22880	AT1G19200	AT5G51440	AT5G10300	AT2G42540	AT2G32030
	AT2G15890	AT5G62210	AT2G29470	AT4G23600	AT3G47380	AT1G63010	AT1G66760	AT4G30650	AT4G02280	AT4G12480	AT1G19670	AT1G13110	AT4G23690	AT2G34810	AT5G40010
	AT2G23620	AT1G21520	AT1G52890	AT1G20510	AT1G26730	AT5G57220	AT3G04530	AT3G26520	AT1G75040	AT2G05520	AT4G21830	AT1G17170	AT2G23610	AT2G43520	AT2G47770
	AT5G52300	AT5G07010	AT2G15080	AT3G22370
16	AT5G62210	AT5G10300	AT5G07010	AT4G23600	AT1G66760	AT3G45140	AT2G34810	AT1G20510
17	AT3G03450	AT1G18870	AT3G23000	AT2G02130	AT1G02205	AT3G60180	AT3G45140	AT4G22880	AT2G05380	AT5G47435	AT5G10300	AT1G12570	AT4G15480	AT5G62210	AT2G29470
	AT4G23600	AT3G47380	AT1G66760	AT4G12480	AT1G13110	AT4G14690	AT4G23690	AT2G29490	AT2G34810	AT2G23580	AT5G02580	AT2G23620	AT5G38200	AT3G62610	AT1G20510
	AT3G23150	AT5G57220	AT3G26520	AT1G75040	AT2G05520	AT2G36800	AT1G17170	AT2G23610	AT5G07010	AT2G23600	AT3G56060	AT5G07990
18	AT4G14690	AT3G23000	AT1G75040	AT1G13110	AT4G15480	AT5G62210	AT2G23610	AT3G62610	AT4G22880	AT5G07990
19	AT4G12480	AT3G03450	AT1G13110	AT2G34810	AT2G29490	AT2G23580	AT5G02580	AT2G23620	AT1G02205	AT3G45140	AT1G20510	AT2G05380	AT5G10300	AT1G75040	AT2G05520
	AT1G17170	AT5G62210	AT2G29470	AT5G07010	AT4G23600	AT2G23600	AT3G47380	AT1G66760
20	AT1G18870	AT4G14690	AT3G23000	AT1G75040	AT1G13110	AT4G15480	AT5G62210	AT2G23610	AT3G62610	AT4G22880	AT5G07990
21	AT4G12480	AT3G03450	AT1G18870	AT4G14690	AT3G23000	AT1G13110	AT4G23690	AT2G34810	AT2G02130	AT1G02205	AT3G62610	AT3G45140	AT4G22880	AT1G20510	AT2G05380
	AT5G10300	AT3G26520	AT1G75040	AT2G05520	AT4G15480	AT5G62210	AT2G23610	AT5G07010	AT4G23600	AT3G47380	AT1G66760	AT5G07990
22	AT5G62210	AT5G10300	AT5G07010	AT4G23600	AT1G66760	AT3G45140	AT2G34810	AT1G20510
23	AT3G03450	AT4G14580	AT1G02205	AT3G45140	AT4G22880	AT5G51440	AT5G61380	AT5G10300	AT2G14580	AT2G32030	AT1G52770	AT4G15480	AT2G29470	AT4G23600	AT3G47380
	AT1G66760	AT4G30650	AT3G21890	AT1G13110	AT2G23620	AT5G12420	AT1G21520	AT1G52890	AT3G23150	AT3G04530	AT3G26520	AT2G05520	AT1G17170	AT1G01580	AT2G47770
	AT5G07010	AT3G22370	AT3G08040	AT4G25200	AT3G23000	AT1G30700	AT2G02130	AT3G43190	AT1G20870	AT1G19200	AT3G50980	AT1G72140	AT2G15890	AT2G42540	AT5G62210
	AT1G63010	AT4G02280	AT4G12480	AT1G19670	AT4G14690	AT2G34810	AT2G29490	AT4G23690	AT5G40010	AT1G29450	AT4G13880	AT1G26730	AT1G20510	AT3G08860	AT5G57220
	AT1G75040	AT4G21830	AT2G43520	AT2G23610	AT2G15080	AT5G52300	AT4G33540	AT5G07990
